# Supplementary material for: Sodium Solid Electrolytes: NaxAlOy Bilayer-System Based on Macroporous Bulk Material and Dense Thin-Film
Source: Materials (Basel). 2021 Feb 10;14(4):854. doi: 10.3390/ma14040854 (PMC7916714; doi:10.3390/ma14040854)
Supplement: Supplementary file 1 [file materials-14-00854-s001.zip]

Archive with 1 entries (1 files):
- materials-1077999-supplementary.pdf
